# Supplementary material for: Mechanism of Hsp70 activation: How J-domain proteins push for ATP hydrolysis
Source: PLoS Comput Biol. 2026 Mar 19;22(3):e1014094. doi: 10.1371/journal.pcbi.1014094 (PMC13012618; doi:10.1371/journal.pcbi.1014094)
Supplement: S1 Table — (XLSX) [file pcbi.1014094.s025.xlsx]

## Sheet: Sheet1
Community #1	Community #2	Normalized betweenness value
0	3	1
0	5	0.535
3	8	0.497
3	6	0.495
0	2	0.473
0	1	0.421
1	3	0.421
8	10	0.33
0	9	0.326
2	9	0.302
4	8	0.3
6	10	0.29
4	7	0.275
1	8	0.266
2	7	0.262
0	6	0.25
7	10	0.244
6	7	0.243
0	4	0.24
4	10	0.229
